# Supplementary material for: Dynamic Computer-Assisted Surgery in Oral Surgery: A Systematic Review
Source: J Clin Med. 2026 Jan 21;15(2):886. doi: 10.3390/jcm15020886 (PMC12842480; doi:10.3390/jcm15020886)
Supplement: Supplementary file 1 [file jcm-15-00886-s001.zip]

Archive with 1 entries (1 files):
- jcm-4074078-supplementary.pdf
